# Supplementary material for: CAR T-Cell Targeting of Macrophage Colony-Stimulating Factor Receptor
Source: Cells. 2022 Jul 13;11(14):2190. doi: 10.3390/cells11142190 (PMC9323367; doi:10.3390/cells11142190)
Supplement: Supplementary file 1 [file cells-11-02190-s001.zip]

Archive with 1 entries (1 files):
- cells-1800387-supplementary.pdf
